# Supplementary material for: Emergence of Metastable State Dynamics in Interconnected Cortical Networks with Propagation Delays
Source: PLoS Comput Biol. 2013 Oct 24;9(10):e1003304. doi: 10.1371/journal.pcbi.1003304 (PMC3812055; doi:10.1371/journal.pcbi.1003304)
Supplement: Table S2 — Distributed delays reduced state transitions (Figure S3). (XLSX) [file pcbi.1003304.s017.xlsx]

## Sheet: Sheet1
	State transitions [Hz]
	Narrow delay distribution		Wide delay distribution
Mean delay	Mean	SEM	Mean	SEM
5 msec	0.0081	0.0034	0.0156	0.0044
25 msec	0.0269	0.0058	0.0113	0.0035
50 msec	0.0981	0.0104	0.0694	0.0091
