# Supplementary material for: Emergence of Metastable State Dynamics in Interconnected Cortical Networks with Propagation Delays
Source: PLoS Comput Biol. 2013 Oct 24;9(10):e1003304. doi: 10.1371/journal.pcbi.1003304 (PMC3812055; doi:10.1371/journal.pcbi.1003304)
Supplement: Table S3 — Correlation (R2) of dynamics between the two interconnected networks (Figure 6D). (XLSX) [file pcbi.1003304.s018.xlsx]

## Sheet: Sheet1
	Stimulation	Delay = 0 msec [%]	Delay = 1 msec [%]	Delay = 2 msec [%]	Delay = 5 mesc [%]	Delay = 10 msec [%]	Delay = 30 msec [%]	Delay = 50 msec [%]
Means	Before	99.67	100	98.33	98.67	96.67	93.67	78.68
	During	81.56	79.31	76.86	84.68	85.65	85.54	88.81
	After	91.16	88.89	85.19	90.48	96.88	84.18	86.19
SEMs	Before	0.33	0	0.73	1.05	1.54	1.94	3.79
	During	3.27	3.26	3.47	2.84	2.92	2.92	2.16
	After	2.77	3.05	3.51	2.79	1.54	3.51	3.19
Means	Before	0	NA	0	0	0	17.95	42.73
	During	41.12	40.71	46.89	39.57	32.31	18.04	17.14
	After	20	0	0	0	0	6.67	15.38
SEMs	Before	0	NA	0	0	0	3.5	4.59
	During	4.11	3.81	3.81	4.27	3.97	3.53	3.54
	After	4.47	0	0	0	0	2.11	2.92
Means	Before	NA	NA	0	0	0	0	0
	During	33.33	0	11.11	6.67	21.8	0	0
	After	21.21	8.33	6.67	16.67	50	4.76	0
SEMs	Before	NA	NA	0	0	0	0	0
	During	4.15	0	2.6	2.11	3.56	0	0
	After	3.73	2.89	2.58	3.6	5.35	1.78	0
