# Supplementary material for: Emergence of Metastable State Dynamics in Interconnected Cortical Networks with Propagation Delays
Source: PLoS Comput Biol. 2013 Oct 24;9(10):e1003304. doi: 10.1371/journal.pcbi.1003304 (PMC3812055; doi:10.1371/journal.pcbi.1003304)
Supplement: Table S4 — Modulation of state dynamics by simulated tACS as a function of propagation delays (Figure S6C). (XLSX) [file pcbi.1003304.s019.xlsx]

## Sheet: Sheet1
	Delay = 0 msec	Delay = 1 msec	Delay = 2 msec	Delay = 5 msec	Delay = 10 msec	Delay = 30 msec	Delay = 50 msec
During/Before (Netw. 1 vs. Netw. 2)	0.257	0.943	0.621	0.83	0.281	0.53	0.711
After/During (Netw. 1 vs. Netw. 2)	0.248	0.934	0.79	0.566	0.322	0.724	0.711
After vs. During	0.99	0.934	0.92	0.95	0.759	0.918	0.995
