# Supplementary material for: Emergence of Metastable State Dynamics in Interconnected Cortical Networks with Propagation Delays
Source: PLoS Comput Biol. 2013 Oct 24;9(10):e1003304. doi: 10.1371/journal.pcbi.1003304 (PMC3812055; doi:10.1371/journal.pcbi.1003304)
Supplement: Table S5 — Effects of simulation parameters on tACS behavior. (XLSX) [file pcbi.1003304.s020.xlsx]

## Sheet: Sheet1
Parameter	Strong antiphase [%]	Interspersed weak firing [%]	Breaking from RF [%]
P(local) = 0.95	19.429	77.143	3.4286
P(local) = 0.97	37.714	60	2.2857
P(local) = 0.99	56.571	16.571	26.857
P(local) = 0.999	76	0	24
G(LRP) = 0.015	85	0	15
G(LRP) = 0.03	65	21.429	13.571
G(LRP) = 0.06	40	50	10
G(LRP) = 0.09	27.143	50	22.857
G(LRP) = 0.12	20	70.714	9.2857
Delay = 0 msec	40	40	20
Delay = 1 msec	50	40	10
Delay = 2 msec	47	40	13
Delay = 5 msec	45	40	15
Delay = 10 msec	49	38	13
Delay = 30 msec	50	40	10
Delay = 50 msec	51	31	18
